# Supplementary material for: Effect of Whey-Derived Lactopeptide β-Lactolin on Memory in Healthy Adults: An Integrated Analysis of Data from Randomized Controlled Trials
Source: J Nutr Health Aging. 2022 Jan 28;26(2):127–32. doi: 10.1007/s12603-022-1733-8 (PMC12878236; doi:10.1007/s12603-022-1733-8)
Supplement: Supplementary file 1 — Supplementary material, approximately 16 KB. [file mmc1.xlsx]

## Sheet: Table S1
	Database	Web of Science and aJDream III
	Search	Query
	#1	"lactotetrapeptide" OR "lacto-tetrapeptide" OR "lactopeptide" OR "lacto-peptide" OR "whey tetrapeptide" OR "whey peptide" OR "GTWY" OR "Gly-Thr-Trp-Tyr" OR "Glycine-Threonine-Tryptophan-Tyrosine" OR "Glycyl-Threonyl-Tryptophanyl-Tyrosine" OR "βLactolin" OR "β-lactolin" OR "lactolin"
	#2	"human" OR "clinical"
	#3	#1 AND #2
	a Searched in Japanese.

## Sheet: Table S2
	Database	Cochrane Library
	Search	Query
	#1	"lactotetrapeptide" OR "lacto-tetrapeptide" OR "lactopeptide" OR "lacto-peptide" OR "whey tetrapeptide" OR "whey peptide" OR "GTWY" OR "Gly-Thr-Trp-Tyr" OR "Glycine-Threonine-Tryptophan-Tyrosine" OR "Glycyl-Threonyl-Tryptophanyl-Tyrosine" OR "βLactolin" OR "β-lactolin" OR "lactolin"

## Sheet: Table S3
	Study	Memory and learning test		Category	Assessment timing	Details
	Kita, 2018	Word recall	Immediate	Free recall	Baseline, week 6 and 12	Conducted in Japanese by well-trained and blinded clinical staff who were not dependent on the study sponsor. On the day of the neuropsychological tests, subjects were instructed to completely avoid food and beverages containing caffeine and to avoid ingesting other food and beverages, except water, for 4 hours prior to the tests.
			5 min delayed	Free recall
			20 min delayed	Free recall
		Story recall	Immediate	Free recall
			20 min delayed	Free recall
		Verbal fluency	Beginning with "a"	Cued recall
			Animal names	Cued recall
	Kita, 2019	WMS-R	Design memory	Recognition	Baseline and week 12	Conducted in Japanese by well-trained and blinded clinical staff who were not dependent on the study sponsor. On the day of neuropsychological tests, subjects were instructed to completely avoid consuming any foods or beverages containing caffeine, and to avoid ingesting any foods and beverages, except for water, for 4 h prior to the start of neuropsychological tests.
			Logical memory I	Free recall
			Visual paired associates I	Cued recall
			Logical memory II	Free recall
			Visual paired associates II	Cued recall
		S-PA	1st	Cued recall	Baseline, week 6 and 12
			2nd	Cued recall
			3rd	Cued recall
		RBANS	Immediate memory	Free recall	Baseline and week 12
			Language	Free recall
			Delayed memory	Free recall
		RMT-F		Recognition
	Kanatome, 2021	Verbal fluency	Beginning with "a"	Cued recall	Baseline and week 6	Conducted in Japanese by well-trained and blinded clinical staff who were not dependent on the study sponsor. On the day of neuropsychological tests, the participants were instructed to completely avoid consuming any food or beverages containing caffeine and to avoid ingesting any food and beverages except water within 2 h before the start of neuropsychological tests.
			Beginning with "shi"	Cued recall
			Animal names	Cued recall
